# Supplementary material for: Psychometric Performance of a Condition-Specific Quality-of-Life Instrument for Dutch Children Born with Esophageal Atresia
Source: Children (Basel). 2022 Oct 1;9(10):1508. doi: 10.3390/children9101508 (PMC9600375; doi:10.3390/children9101508)
Supplement: Supplementary file 1 [file children-09-01508-s001.zip]

Archive with 1 entries (1 files):
- children-1856299-supplementary.pdf
